# Supplementary material for: Reduction-Hypersensitive Podophyllotoxin Prodrug Self-Assembled Nanoparticles for Cancer Treatment
Source: Pharmaceutics. 2023 Feb 27;15(3):784. doi: 10.3390/pharmaceutics15030784 (PMC10058384; doi:10.3390/pharmaceutics15030784)
Supplement: Supplementary file 1 [file pharmaceutics-15-00784-s001.zip]

Archive with 1 entries (1 files):
- pharmaceutics-2203449-supplementary.pdf
